# Supplementary material for: IFN-γ-dependent NK cell activation is essential to metastasis suppression by engineered Salmonella
Source: Nat Commun. 2021 May 5;12:2537. doi: 10.1038/s41467-021-22755-3 (PMC8099885; doi:10.1038/s41467-021-22755-3)
Supplement: Supplementary file 4 — Source Data [file 41467_2021_22755_MOESM4_ESM.xlsx]

## Sheet: Figure 1b
	orthotopic primary 4T1 tumor size(mm3)
	Time/mouse	PBS-1	PBS-2	PBS-3	PBS-4	PBS-5	PBS-6		YB1-1	YB1-2	YB1-3	YB1-4	YB1-5	YB1-6	YB1-7
	day 0	38.8	35.1	49.3	56.2	75.9	62.8		62.5	61.3	65.4	56.6	83.9	69.3	60.3
	day 6	236	273.3	217	472.6	313.2	316.6		166.8	217	179.4	174.4	158.9	134.8	216.3
	day 13	774.6	873.9	917	1393.4	1557.9	979.7		739.9	759.9	645.3	830.5	787.8	721.9	820.6
	day 18	1286.1	1169.3	1276.6	1311.2	2439.9	2929.2		1145.5	1468.8	1406.2	1317.8	1538.6	1271.5	1723.2
	4T1 lung metastasis of orthotopic model
	Mouse	PBS-1	PBS-2	PBS-3	PBS-4	PBS-5	PBS-6		YB1-1	YB1-2	YB1-3	YB1-4	YB1-5	YB1-6	YB1-7
	tumor nodules in lung	15	11	8	24	13	16		0	0	0	1	0	0	0

## Sheet: Figure 1c
tumor size before surgical removal of 4T1 primary tumors
Group	PBS	YB1
	374.9	301.4
	356.9	368.9
	267.9	328.6
	381.5	196.8
	324.5	213.7
	348.4	286.6
	267.9	394.4
	575.8	478.2
		325.6
survival curve(death showed on each time points)
Days elapsed	PBS	YB1
11	1
16	1
18	1
21	1
23	1
23	1
25	1
26	1
36		1
36		1
37		1
55		1
62		1
71		1
73		0
73		0
73		0

## Sheet: figure 1e
4T1 lung metastasis of experimental metastasis model
Group	PBS	YB1
	158	1
	168	0
	129	0
	153	0
	145	0
	160	0
	159	5
	244	1
	249	3
	264	2
	251	4
	212	3
	181	0
	138	0
	187	4
	158	3

## Sheet: figure 1f
CT26 lung metastasis of experimental metastasis model
Group	PBS	YB1
	26	0
	23	0
	28	0
	19	0
	16	0
	18	0
	25	0
	21	0
	19	0
	21	0
	27	1

## Sheet: figure 1h
B16F10 lung metastasis of experimental metastasis model
Group	PBS	YB1
	96	1
	121	20
	118	4
	117	12
		4
	141	3
	156	1
	97	3
	85	0

## Sheet: figure 1i
4T1 lung metastasis of experimental metastasis model
dosage of YB1	0	2x103	2x104	2x105	2x106	2x107
	156	93	10	22	3	2
	182	145	7	11	4	12
	131	65	9	12	2	7
	117	139	51	7	0	2
	128	81	17	4	0	5

## Sheet: figure 2c
4T1 lung metastasis of orthotopic model
mouse	PBS-1	PBS-2	PBS-3	PBS-4	PBS-5	PBS-6		YB1_D7-1	YB1_D7-2	YB1_D7-3	YB1_D7-4	YB1_D7-5	YB1_D7-6		YB1_D12-1	YB1_D12-2	YB1_D12-3	YB1_D12-4	YB1_D12-5
number of tumor nodules repeat 1	33	44	24	20	18	21		1	2	0	1	0	0		14	6	7	19	9
number of tumor nodules repeat 2	30	35	24	21				0	0	2	1				9	16	14	10

## Sheet: figure 2f
4T1 lung metastasis of orthotopic model
mouse	PBS-1	PBS-2	PBS-3	PBS-4	PBS-5			YB1_D19-1	YB1_D19-2	YB1_D19-3	YB1_D19-4	YB1_D19-5
number of tumor nodules repeat 1	34	27	29	39	43			45	39	49	30	38
number of tumor nodules repeat 2	24	19	25	35				26	31	22	15	18

## Sheet: figure 2h
live imaging signal of 4T1-Luci
unit: Avg Radiance [p/s/cm²/sr]
Time	20min	23min	30min	40min	50min	60min	70min	90min	100min	110min	120min	130min	140min
PBS-1	536200	605600	723500	818000	806700	683900	539100	233700	1111000	1434000	1410000	1308000	1088000
PBS-2	393000	455500	554100	601900	571200	495400	379000	181000	626900	897700	918900	843500	745700
PBS-3	476900	548300	643000	663300	604600	459600	335100	177800	756300	1067000	1088000	1035000	996300
PBS-4	313200	390300	460800	475600	406100	320700	232500	104700	286900	547800	561400	547700	515000
PBS-5	294700	378200	502900	529900	515200	458000	400400	194200	637000	890900	912300	953800	943200
YB1-1	360500	344200	343700	334500	280000	223600	156500	67320	80420	103900	94600	91070	82890
YB1-2	465100	469100	444500	380400	306800	229400	153000	58500	159600	170300	167600	133200	108300
YB1-3	322700	328200	316500	286500	226800	172200	116100	39810	71830	79640	78810	67760	58630
YB1-4	426100	521400	513800	453900	346300	251200	156900	43500	115700	131100	128500	101600	80200
YB1-5	378200	387000	355300	287200	208200	143800	79410	22030	57710	61900	55830	46560	38690
unit: normalized Avg Radiance	Time	PBS-1	PBS-2	PBS-3	PBS-4	PBS-5	YB1-1	YB1-2	YB1-3	YB1-4	YB1-5
	20min	1.33118	0.97567	1.18396	0.777557	0.731629	0.894985	1.15467	0.801142	1.05784	0.938928
	23min	1.27339	0.957778	1.15291	0.820682	0.795239	0.723748	0.986375	0.690105	1.09635	0.813743
	30min	1.2542	0.960545	1.11465	0.798807	0.871789	0.595812	0.770551	0.54866	0.890684	0.615921
	40min	1.32418	0.974358	1.07375	0.769903	0.857804	0.54149	0.615793	0.463787	0.734775	0.464921
	50min	1.38904	0.983539	1.04105	0.699256	0.887113	0.482127	0.528273	0.390523	0.596288	0.358496
	60min	1.41442	1.02457	0.950529	0.663261	0.94722	0.462442	0.474437	0.356138	0.519523	0.297402
	70min	1.42914	1.00472	0.888341	0.616351	1.06145	0.414877	0.405599	0.307778	0.415938	0.210514
	90min	1.31086	1.01526	0.997308	0.587278	1.0893	0.377608	0.328136	0.2233	0.243998	0.12357
	100min	1.62517	0.91703	1.10632	0.419678	0.931804	0.117638	0.233463	0.105073	0.169246	0.084418
	110min	1.4822	0.927874	1.10286	0.566213	0.920846	0.107392	0.176024	0.082317	0.135507	0.063981
	120min	1.44154	0.939455	1.11234	0.573958	0.932708	0.096716	0.171349	0.080573	0.131374	0.057079
	130min	1.39505	0.899637	1.10388	0.584151	1.01728	0.097131	0.142065	0.07227	0.108362	0.049659
	140min	1.2686	0.869479	1.16168	0.600485	1.09976	0.096649	0.126277	0.068362	0.093512	0.045112

## Sheet: figure 2i
live imaging signal of MB49-Luci
unit: Avg Radiance [p/s/cm²/sr]
	PBS	YB1
	10300	461
	3300	901
	7570	761
	6880	726

[truncated: 47 more sheets: figure 3a, figure 3b, figure 3c, figure 3d, figure 3e, figure 3g, figure 4a, figure 4b, figure 4c, figure 5c, figure 5d, figure 6b, figure 6c, figure 6e, figure 6g, figure 6h, figure 6i, figure 7b, figure 7c, figure 7e …]
